# Supplementary material for: HeLa Cervical Cancer Cells Are Maintained by Nephronophthisis 3-Associated Primary Cilium Formation via ROS-Induced ERK and HIF-1α Activation under Serum-Deprived Normoxic Condition
Source: Int J Mol Sci. 2022 Nov 22;23(23):14500. doi: 10.3390/ijms232314500 (PMC9739938; doi:10.3390/ijms232314500)
Supplement: Supplementary file 1 [file ijms-23-14500-s001.zip]

Archive with 1 entries (1 files):
- ijms-1978192-supplementary.pdf
